# Supplementary material for: Identification of pyroptosis‐related gene prognostic signature in head and neck squamous cell carcinoma
Source: Cancer Med. 2022 May 16;11(24):5129–44. doi: 10.1002/cam4.4825 (PMC9761089; doi:10.1002/cam4.4825)
Supplement: Supplementary file 4 — Table S2 Expression of pyroptosis‐related genes in normal and HNSCC tissues. [file CAM4-11-5129-s004.xlsx]

## Sheet: all
Gene	Normal tiussue	HNSCC tiussue	logFC	pValue	FDR
NLRP1	1.86388	3.75079	1.00889	8.97083e-11	3.36406e-10
NOD1	1.1159	1.62489	0.542134	5.07994e-09	1.26998e-08
IL6	14.1921	5.87052	-1.27353	0.0596914	0.0746142
NLRC4	0.275619	0.424156	0.621919	3.73212e-07	7.99741e-07
GSDME	0.92793	4.7297	2.34966	2.22622e-20	3.33933e-19
AIM2	0.955243	11.566	3.59788	1.53193e-20	3.33933e-19
NLRP3	0.575633	0.888932	0.626924	0.0551177	0.0718926
CASP9	2.78984	2.47424	-0.173194	0.0258216	0.0368879
PYCARD	17.381	31.9867	0.879961	5.2713e-08	1.21645e-07
CASP8	2.14176	3.7814	0.820125	2.04743e-11	9.60542e-11
ELANE	0.362007	0.0531368	-2.76823	2.24126e-11	9.60542e-11
NOD2	3.00363	4.05196	0.431914	0.070867	0.0817696
IL1B	3.71074	13.1331	1.82343	1.01454e-06	2.02908e-06
GSDMC	13.3869	18.9959	0.504869	0.0638582	0.0766298
GSDMB	0.887225	2.02724	1.19215	3.94724e-09	1.07652e-08
SCAF11	6.87464	8.20596	0.255389	0.00432065	0.00682208
NLRP6	0.0560482	0.12676	1.17736	0.000277888	0.000521039
PJVK	0.2299	0.293585	0.352773	0.219333	0.226896
CASP3	11.3577	14.6713	0.369327	0.000314336	0.00055471
CASP1	6.78285	10.5303	0.634589	0.00107423	0.00179039
CASP5	0.145278	0.320856	1.1431	3.3726e-09	1.01178e-08
CASP6	4.10999	6.51098	0.663739	6.4758e-10	2.1586e-09
TNF	1.4559	2.68421	0.88259	0.0154682	0.0232023
TIRAP	1.49082	1.39169	-0.0992705	0.148861	0.159493
GSDMA	6.27636	7.65823	0.287084	0.250731	0.250731
PLCG1	3.56246	7.07403	0.989658	6.89374e-20	6.89374e-19
IL18	20.5183	14.3154	-0.519345	0.0402191	0.0548443
GPX4	65.325	78.2374	0.260221	0.076818	0.0853534
NLRP7	0.0360551	0.713432	4.3065	9.10005e-15	6.82503e-14
GSDMD	7.82982	16.7264	1.09507	1.44371e-13	8.66225e-13
